# Supplementary material for: Mutations in the efflux pump regulator MexZ shift tissue colonization by Pseudomonas aeruginosa to a state of antibiotic tolerance
Source: Nat Commun. 2024 Mar 22;15:2584. doi: 10.1038/s41467-024-46938-w (PMC10959964; doi:10.1038/s41467-024-46938-w)
Supplement: Supplementary file 5 — Supplementary Dataset 2 [file 41467_2024_46938_MOESM5_ESM.xlsx]

## Sheet: Description
Supplementary Dataset 2. Expression changes in genes previously described to be regulated by Quorum Sensing 1 in mexZ*and ΔmexB mutants.
1 Alcalde-Rico, M., Olivares-Pacheco, J., Halliday, N., Cámara, M. & Martínez, J. L. The impaired quorum sensing response of Pseudomonas aeruginosa MexAB-OprM efflux pump overexpressing mutants is not due to non-physiological efflux of 3-oxo-C12-HSL. Environ. Microbiol. 22, (2020).

## Sheet: Supplementary Dataset 2
Locus	Gene name	Description	Log2 Fold change mexZ*/PAO1	Log2 Fold change ΔmexB/PAO1
PA0007		hypothetical protein	-0.137504	0.160465
PA0026	plcB	phospholipase C, PlcB	-0.739105	0.467126
PA0027		hypothetical protein	-1.08578	-0.152003
PA0028		hypothetical protein	-1.16993	-0.754888
PA0040		conserved hypothetical protein	-0.475213	-0.304855
PA0041		probable hemagglutinin	-0.0870922	-0.115477
PA0047		hypothetical protein	0.223478	-1.12738
PA0050		hypothetical protein	-1	0.36257
PA0051	phzH	potential phenazine-modifying enzyme	-0.275634	0.415037
PA0052		hypothetical protein	-0.214125	-0.152003
PA0059	osmC	osmotically inducible protein OsmC	0.0968615	0.612977
PA0060		conserved hypothetical protein	-0.16665	0.0931094
PA0083	tssB1	TssB1	-0.217029	-0.605721
PA0084	tssC1	TssC1	0.0259848	0.0260539
PA0105	coxB	cytochrome c oxidase, subunit II	-0.109335	-0.0762356
PA0106	coxA	cytochrome c oxidase, subunit I	-0.218772	0.192645
PA0107		conserved hypothetical protein	-0.443607	0.263034
PA0108	coIII	cytochrome c oxidase, subunit III	-0.485427	-0.584963
PA0109		hypothetical protein	-0.184425	-0.415037
PA0122	rahU	rahU	0.847997	-0.584963
PA0126		hypothetical protein	0.00769439	1.43041
PA0129	bauD	Amino acid permease	0.380917	-0.36257
PA0130	bauC	3-Oxopropanoate dehydrogenase	-1.86598	-0.893085
PA0131	bauB	BauB	-1.31213	-0.63743
PA0132	bauA	Beta-alanine:pyruvate transaminase	-1.23001	-1.69661
PA0140	ahpF	alkyl hydroperoxide reductase subunit F	-1.28189	-0.615989
PA0142		hypothetical protein	-0.0411115	-0.26748
PA0143	nuh	purine nucleosidase Nuh	-0.32628	-0.621488
PA0144		hypothetical protein	-0.533219	0.268817
PA0146		conserved hypothetical protein	-0.536053	-1.19265
PA0158	triC	Resistance-Nodulation-Cell Division (RND) triclosan efflux transporter, TriC	-0.415037	-0.321928
PA0165		hypothetical protein	-0.278202	-0.245112
PA0170		hypothetical protein	0.0456462	-0.386058
PA0174		conserved hypothetical protein	0.459432	0.226276
PA0175		probable chemotaxis protein methyltransferase	-0.652077	0
PA0176	aer2	aerotaxis transducer Aer2	-0.403356	0.222392
PA0177		probable purine-binding chemotaxis protein	-0.24225	0.347923
PA0178		probable two-component sensor	-0.49304	0.485427
PA0179		probable two-component response regulator	-0.683027	0.234465
PA0187		hypothetical protein	-0.757542	1.10343
PA0188		hypothetical protein	-0.796467	0
PA0198	exbB1	transport protein ExbB	-0.331206	0.415037
PA0212	mdcE	malonate decarboxylase gamma subunit	-0.255257	0
PA0226		probable CoA transferase, subunit A	-0.241008	-0.415037
PA0227		probable CoA transferase, subunit B	-0.493815	-0.137504
PA0228	pcaF	beta-ketoadipyl CoA thiolase PcaF	-0.39079	-0.807355
PA0230	pcaB	3-carboxy-cis,cis-muconate cycloisomerase	-0.483209	-1.1375
PA0236		probable transcriptional regulator	-0.260914	-1.19265
PA0243		probable transcriptional regulator	-0.293731	-0.415037
PA0263	hcpC	secreted protein Hcp	-0.550003	-0.222392
PA0268		probable transcriptional regulator	-0.662965	-0.222392
PA0269		conserved hypothetical protein	-0.0588937	-0.874469
PA0270		hypothetical protein	-0.187424	0
PA0271		hypothetical protein	-0.590124	0.459432
PA0295		probable periplasmic polyamine binding protein	-0.920566	0
PA0298	spuB	Glutamylpolyamine synthetase	-0.511658	-0.0181473
PA0299	spuC	Polyamine:pyruvate transaminase	0.525558	0.0744248
PA0303	spuG	polyamine transport protein PotH	0.865751	0.137504
PA0328	aaaA	arginine-specific autotransporter of Pseudomonas aeruginosa, AaaA	-0.194573	-0.163976
PA0347	glpQ	glycerophosphoryl diester phosphodiesterase, periplasmic	-0.154528	-0.830075
PA0355	pfpI	protease PfpI	-0.444785	0
PA0361		probable gamma-glutamyltranspeptidase precursor	-0.59976	0.436099
PA0363	coaD	phosphopantetheine adenylyltransferase	-0.487486	-0.398549
PA0364		probable oxidoreductase	-0.487908	-0.314873
PA0365		hypothetical protein	-0.765988	0.206451
PA0366		probable aldehyde dehydrogenase	-0.697971	0.616671
PA0386		probable oxidase	-0.666125	0.415037
PA0390	metX	homoserine O-acetyltransferase	-0.773865	-1
PA0399		cystathionine beta-synthase	-0.682746	-0.186878
PA0411	pilJ	twitching motility protein PilJ	-0.406526	-0.426625
PA0413	chpA	component of chemotactic signal transduction system	-0.637762	0.0837513
PA0420	bioA	adenosylmethionine-8-amino-7-oxononanoate aminotransferase	-0.348954	-0.759737
PA0423	pasP	PasP	-0.175248	0.0161197
PA0431		hypothetical protein	-0.27512	0.495551
PA0432	sahH	S-adenosyl-L-homocysteine hydrolase	-0.464639	-0.632857
PA0433		hypothetical protein	-0.0755758	0.050067
PA0434		hypothetical protein	0.0317089	-0.807355
PA0435		hypothetical protein	0.0443941	0
PA0438	codB	cytosine permease	0.536053	0
PA0444		N-carbamoyl-beta-alanine amidohydrolase	0.0344884	-0.788496
PA0447	gcdH	glutaryl-CoA dehydrogenase	-0.208108	0
PA0452		probable stomatin-like protein	-1.06444	0.249614
PA0471	fiuR	FiuR	-0.704015	0.152003
PA0472	fiuI	FiuI	1	-0.584963
PA0477		probable transcriptional regulator	0.77259	-1.32193
PA0480		probable hydrolase	-0.270266	-0.621488
PA0485		conserved hypothetical protein	0.251539	0
PA0486		conserved hypothetical protein	-0.825368	-0.434403
PA0509	nirN	NirN	-0.758992	-1.36257
PA0510	nirE	NirE	-0.105493	-1.19265
PA0511	nirJ	heme d1 biosynthesis protein NirJ	0.104211	-1.078
PA0512	nirH	NirH	-0.126757	-1
PA0513	nirG	NirG	0.136062	-0.514573
PA0514	nirL	heme d1 biosynthesis protein NirL	-0.139725	-0.415037
PA0515		probable transcriptional regulator	-0.26748	0.0524674
PA0516	nirF	heme d1 biosynthesis protein NirF	-0.724805	0.0671142
PA0517	nirC	probable c-type cytochrome precursor	-0.799701	-0.785875
PA0518	nirM	cytochrome c-551 precursor	-0.773338	0.42586
PA0519	nirS	nitrite reductase precursor	-0.668001	0.419255
PA0520	nirQ	regulatory protein NirQ	-0.275313	0.0506261
PA0521		probable cytochrome c oxidase subunit	-1	-1.32193
PA0523	norC	nitric-oxide reductase subunit C	0.807355	0.917538
PA0524	norB	nitric-oxide reductase subunit B	0.456858	0.777608
PA0525		probable dinitrification protein NorD	0.387023	-0.584963
PA0526		hypothetical protein	-0.696608	0
PA0534	pauB1	FAD-dependent oxidoreductase	-0.151093	-0.392317
PA0545		hypothetical protein	-0.321928	-0.102848
PA0546	metK	methionine adenosyltransferase	0.0533353	0.0426143
PA0567		conserved hypothetical protein	-1.58496	0.371969
PA0572		hypothetical protein	-0.372122	0.197037
PA0582	folB	dihydroneopterin aldolase	-0.507795	-0.777608
PA0583		hypothetical protein	-0.341557	-0.263034
PA0586		conserved hypothetical protein	-0.551751	0.752072
PA0588		conserved hypothetical protein	-0.602458	0.947533
PA0630		hypothetical protein	1.0522	-1.47393
PA0714		hypothetical protein	-0.867896	0.900464
PA0733		probable pseudouridylate synthase	-1.3112	-0.347923
PA0744		probable enoyl-CoA hydratase/isomerase	-0.733826	-0.115477
PA0745		probable enoyl-CoA hydratase/isomerase	-0.52327	0.234465
PA0746		probable acyl-CoA dehydrogenase	-1.20918	0
PA0751		conserved hypothetical protein	2.5468	-0.807355
PA0777		hypothetical protein	-0.55769	-1.078
PA0778	icp	inhibitor of cysteine peptidase	-0.403356	-0.195256
PA0792	prpD	propionate catabolic protein PrpD	-0.776225	-0.0931094
PA0794		probable aconitate hydratase	-0.996991	-1
PA0795	prpC	citrate synthase 2	-0.991721	-0.462734
PA0796	prpB	carboxyphosphonoenolpyruvate phosphonomutase	-0.793643	-0.83335
PA0801		hypothetical protein	0.660344	-1.41504
PA0802		hypothetical protein	0.383329	-1.11548
PA0805		hypothetical protein	-0.569516	0.596955
PA0806		hypothetical protein	-2.16993	-1
PA0834		conserved hypothetical protein	-0.481635	0.387023
PA0844	plcH	hemolytic phospholipase C precursor	0.040642	0
PA0848	ahpB	alkyl hydroperoxide reductase, AhpB	-0.116514	0.222392
PA0850		hypothetical protein	-0.932886	0
PA0852	cbpD	chitin-binding protein CbpD precursor	0.0355095	-0.0412227
PA0855		hypothetical protein	-0.425484	-0.874469
PA0860		probable ATP-binding/permease fusion ABC transporter	-0.485064	-0.459432
PA0887	acsA	acetyl-coenzyme A synthetase	-1.4967	-1.37985
PA0908	alpB	AlpB	0.0794345	-0.118644
PA0918		cytochrome b561	-0.180572	0.584963
PA0931	pirA	ferric enterobactin receptor PirA	-0.0717015	0
PA0981		hypothetical protein	-0.0565835	0.314873
PA0996	pqsA	PqsA	1.31571	2.30581
PA0997	pqsB	PqsB	1.85933	2.70246
PA0998	pqsC	PqsC	2.05592	3.30646
PA0999	pqsD	3-oxoacyl-[acyl-carrier-protein] synthase III	1.93843	3.08746
PA1000	pqsE	Quinolone signal response protein	1.84415	2.99035
PA1001	phnA	anthranilate synthase component I	1.99751	3.01224
PA1002	phnB	anthranilate synthase component II	2.07462	2.62936
PA1003	mvfR	Transcriptional regulator MvfR	-0.703371	-0.225881
PA1070	braG	branched-chain amino acid transport protein BraG	-0.822989	-0.252063
PA1071	braF	branched-chain amino acid transport protein BraF	-0.756641	-0.365284
PA1072	braE	branched-chain amino acid transport protein BraE	-0.82478	-0.455679
PA1073	braD	branched-chain amino acid transport protein BraD	-1.19755	-0.397335
PA1100	fliE	flagellar hook-basal body complex protein FliE	-0.837061	-0.172316
PA1104	fliI	flagellum-specific ATP synthase FliI	-0.796556	-0.645717
PA1107	roeA	RoeA	-0.4458	0.222392
PA1130	rhlC	rhamnosyltransferase 2	-0.10497	0.893085
PA1131		probable major facilitator superfamily (MFS) transporter	-0.544321	0.485427
PA1134		hypothetical protein	-0.459432	1
PA1141		probable transcriptional regulator	0.051715	-0.807355
PA1149		hypothetical protein	1	-1
PA1152		hypothetical protein	-0.36257	0.137504
PA1157		probable two-component response regulator	-0.483148	-0.921997
PA1159		probable cold-shock protein	-0.812463	-0.372456
PA1168		hypothetical protein	0.0703893	1
PA1172	napC	cytochrome c-type protein NapC	-0.120294	1.22239
PA1173	napB	cytochrome c-type protein NapB precursor	-0.415037	0.584963
PA1174	napA	periplasmic nitrate reductase protein NapA	-0.45087	0.514573
PA1175	napD	NapD protein of periplasmic nitrate reductase	-0.341037	0.70044
PA1176	napF	ferredoxin protein NapF	-1.16993	-2
PA1177	napE	periplasmic nitrate reductase protein NapE	0.70044	0.485427
PA1183	dctA	C4-dicarboxylate transport protein	0.579668	-0.415037
PA1195		hypothetical protein	-0.0874628	-0.415037
PA1196		probable transcriptional regulator	-0.443407	-0.171766
PA1197		hypothetical protein	-1.4506	0.518291
PA1211		hypothetical protein	-0.0931094	0
PA1212		probable major facilitator superfamily (MFS) transporter	-0.547488	0.584963
PA1213		hypothetical protein	-0.736966	0
PA1214		hypothetical protein	0.201634	0
PA1215		hypothetical protein	0.186413	0.584963
PA1216		hypothetical protein	0.148863	0.263034
PA1217		probable 2-isopropylmalate synthase	0.0356239	0
PA1218		hypothetical protein	-0.387023	0
PA1219		hypothetical protein	0	0
PA1220		hypothetical protein	-1.1375	1
PA1221		hypothetical protein	0.621488	0
PA1224		probable NAD(P)H dehydrogenase	-0.545434	-0.289507
PA1233		hypothetical protein	-2	-0.584963
PA1242	sprP	SprP	-0.0679041	-0.321928
PA1245	aprX	AprX	-1.06908	-0.0641303
PA1246	aprD	alkaline protease secretion protein AprD	-0.584963	0
PA1247	aprE	alkaline protease secretion protein AprE	-0.885136	0
PA1248	aprF	Alkaline protease secretion outer membrane protein AprF precursor	-1	0.192645
PA1249	aprA	alkaline metalloproteinase precursor	-0.17358	0.321928
PA1250	aprI	alkaline proteinase inhibitor AprI	-0.0708835	-0.395929
PA1289		hypothetical protein	0.177787	-0.584963
PA1290		probable transcriptional regulator	-0.0108883	0.0780025
PA1300		ECF sigma factor	1.80735	-1
PA1301		probable transmembrane sensor	0.393342	-0.736966
PA1317	cyoA	cytochrome o ubiquinol oxidase subunit II	-0.704872	1
PA1318	cyoB	cytochrome o ubiquinol oxidase subunit I	-0.122237	1.16227
PA1319	cyoC	cytochrome o ubiquinol oxidase subunit III	-0.0144996	1.12029
PA1320	cyoD	cytochrome o ubiquinol oxidase subunit IV	0.0544478	0.547488
PA1323		hypothetical protein	-0.249359	0.0473057
PA1324		hypothetical protein	-0.617384	0.624491
PA1336	aauS	AauS	-0.513001	-0.678072
PA1386		probable ATP-binding component of ABC transporter	-0.549687	0
PA1404		hypothetical protein	0.584963	0.736966
PA1407		hypothetical protein	-0.333737	-0.169925
PA1411		hypothetical protein	-0.443234	-0.137504
PA1429		probable cation-transporting P-type ATPase	-0.540935	0.0293838
PA1431	rsaL	regulatory protein RsaL	-0.201505	0.774264
PA1432	lasI	autoinducer synthesis protein LasI	-0.0836844	0.320114
PA1452	flhA	flagellar biosynthesis protein FlhA	-0.971734	-0.195016
PA1458		probable two-component sensor	-0.263625	-0.181026
PA1475	ccmA	heme exporter protein CcmA	-0.209228	-1.10692
PA1506		hypothetical protein	-0.929611	-1.32193
PA1519		probable transporter	-0.431716	0
PA1540		conserved hypothetical protein	1.32193	1
PA1549		probable cation-transporting P-type ATPase	-0.363914	-0.485427
PA1551		probable ferredoxin	-0.328779	0.481969
PA1559		hypothetical protein	-1.66465	-0.231947
PA1562	acnA	aconitate hydratase 1	-0.505398	0.409391
PA1565	pauB2	FAD-dependent oxidoreductase	-1.58496	-0.847997
PA1583	sdhA	succinate dehydrogenase (A subunit)	-0.0514546	-0.350446
PA1602		probable oxidoreductase	-0.775127	0.0339473
PA1603		probable transcriptional regulator	-1.04809	0
PA1608		probable chemotaxis transducer	-0.37516	-0.275634
PA1638		conserved hypothetical protein	-0.349584	-0.830075
PA1645		hypothetical protein	-0.392317	-1.11548
PA1646		probable chemotaxis transducer	-0.448274	-0.485427
PA1656	hsiA2	HsiA2	-0.728638	0.59773
PA1657	hsiB2	HsiB2	-0.205384	0.898801
PA1658	hsiC2	HsiC2	-0.274424	0.627191
PA1659	hsiF2	HsiF2	-0.509861	0.295456
PA1660	hsiG2	HsiG2	-0.232081	-0.0995357
PA1661	hsiH2	HsiH2	-0.48866	0.231326
PA1662	clpV2	clpV2	-0.264377	-0.473931
PA1663	sfa2	Sfa2	-0.86309	-0.234465
PA1664	orfX	OrfX	0	1.32193
PA1665	fha2	Fha2	0.13065	0
PA1666	lip2	Lip2	0.0798533	-0.0901978
PA1667	hsiJ2	HsiJ2	-0.128786	0.0614005
PA1668	dotU2	DotU2	0.202189	-0.0824622
PA1669	icmF2	IcmF2	0.210347	0
PA1670	stp1	Stp1	-0.138976	-1
PA1680		hypothetical protein	-0.529109	-1.22239
PA1694	pscQ	translocation protein in type III secretion	-0.354283	-1
PA1699	pcr1	Pcr1	-0.0565835	-0.447459
PA1706	pcrV	type III secretion protein PcrV	-0.00737953	0.0780025
PA1707	pcrH	regulatory protein PcrH	-0.377563	-1.5502
PA1708	popB	translocator protein PopB	-0.229171	-0.658963
PA1709	popD	Translocator outer membrane protein PopD precursor	-0.111766	-0.917538
PA1710	exsC	ExsC, exoenzyme S synthesis protein C precursor.	-0.392643	-0.0181473
PA1711	exsE	ExsE	-0.621488	-0.289507
PA1712	exsB	exoenzyme S synthesis protein B	-0.495527	-0.920566
PA1718	pscE	type III export protein PscE	-0.662965	-0.465664
PA1720	pscG	type III export protein PscG	-0.124179	-0.722466
PA1722	pscI	type III export protein PscI	-0.189478	-0.893085
PA1745		hypothetical protein	-1.04182	-0.678072
PA1760		probable transcriptional regulator	-1.06833	-0.289507
PA1765		hypothetical protein	-0.754888	-0.192645
PA1783	nasA	nitrate transporter	-1	0
PA1784		hypothetical protein	-0.331206	0.807355
PA1837		hypothetical protein	0.0632862	-1.17333
PA1839		hypothetical protein	-0.241008	-1.28011
PA1869		probable acyl carrier protein	0.176878	0.612977
PA1870		hypothetical protein	-0.415037	0
PA1871	lasA	LasA protease precursor	0.208108	0.378512
PA1872		hypothetical protein	-0.745071	-0.616671
PA1874		hypothetical protein	0.0962153	0
PA1875		probable outer membrane protein precursor	-0.16273	-0.584963
PA1877		probable secretion protein	0.040642	0
PA1881		probable oxidoreductase	-0.263034	-0.192645
PA1888		hypothetical protein	0.561879	0
PA1891		hypothetical protein	0	0
PA1893		hypothetical protein	-0.0524674	0
PA1894		hypothetical protein	-0.802061	0.777608
PA1895		hypothetical protein	-1.03847	0.584963
PA1896		hypothetical protein	-1.53051	0.263034
PA1897		hypothetical protein	-1.97728	0.847997
PA1899	phzA2	probable phenazine biosynthesis protein	-1.16993	0
PA1900	phzB2	probable phenazine biosynthesis protein	1.94753	1.41504
PA1901	phzC2	phenazine biosynthesis protein PhzC	-6.40088	0.514573
PA1902	phzD2	phenazine biosynthesis protein PhzD	1.06413	0.736966
PA1903	phzE2	phenazine biosynthesis protein PhzE	0.552541	0.415037
PA1904	phzF2	probable phenazine biosynthesis protein	0.0506261	0.415037
PA1905	phzG2	probable pyridoxamine 5'-phosphate oxidase	-1	0
PA1906		hypothetical protein	-0.62293	-0.530515
PA1907		hypothetical protein	-0.387023	0
PA1912	femI	ECF sigma factor, FemI	0.0506261	-1
PA1914		conserved hypothetical protein	0.14439	0
PA1921		hypothetical protein	-0.584963	-1
PA1927	metE	5-methyltetrahydropteroyltriglutamate-homocysteine S-methyltransferase	-0.415037	0
PA1928	rimJ	ribosomal protein alanine acetyltransferase	-0.247928	-0.347923
PA1930		probable chemotaxis transducer	-0.68147	0.807355
PA1931		probable ferredoxin	0.353637	0
PA1933		probable hydroxylase large subunit	-0.703607	-0.584963
PA1939		hypothetical protein	-0.56212	0.436099
PA1946	rbsB	binding protein component precursor of ABC ribose transporter	-1.0711	0.111379
PA1964		probable ATP-binding component of ABC transporter	-0.574838	0.0196288
PA1978	erbR	response regulator ErbR	-1.01594	-0.415037
PA1982	exaA	quinoprotein ethanol dehydrogenase	-1.37851	0
PA1983	exaB	cytochrome c550	0	-1
PA1984	exaC	NAD+ dependent aldehyde dehydrogenase ExaC	-1.73697	1
PA1990	pqqH	PqqH	-1.39366	-1
PA1999	dchA	dehydrocarnitine CoA transferase, DchA	-2.67929	-0.912537
PA2000	dchB	dehydrocarnitine CoA transferase, DchB	-3.11548	-1.48543
PA2001	atoB	acetyl-CoA acetyltransferase	-1.0287	-1.23704
PA2007	maiA	maleylacetoacetate isomerase	-2.11987	-1.20645
PA2008	fahA	fumarylacetoacetase	-2.14904	-1.07595
PA2009	hmgA	homogentisate 1,2-dioxygenase	-2.4144	-1.03899
PA2014	liuB	methylcrotonyl-CoA carboxylase, beta-subunit	-1.32096	-0.121991
PA2019	mexX	Resistance-Nodulation-Cell Division (RND) multidrug efflux membrane fusion protein MexX precursor	3.86938	-0.906891
PA2030		hypothetical protein	0.192645	-0.584963
PA2031		hypothetical protein	0.0995357	0
PA2033		hypothetical protein	0.370838	0
PA2034		hypothetical protein	0	-0.584963
PA2041		Amino acid permease	1.71391	0.137504
PA2047		probable transcriptional regulator	-0.279284	0.378512
PA2055		probable major facilitator superfamily (MFS) transporter	0.415037	0
PA2066		hypothetical protein	-0.152003	0.584963
PA2067		probable hydrolase	0.807355	0
PA2068		probable major facilitator superfamily (MFS) transporter	-0.321928	0
PA2069		probable carbamoyl transferase	0.523562	0.415037
PA2070		hypothetical protein	-0.353637	0
PA2076		probable transcriptional regulator	-0.418065	-0.415037
PA2079		probable amino acid permease	-1.25239	-0.652077
PA2080	kynU	kynureninase KynU	-0.753717	-0.23816
PA2081	kynB	kynurenine formamidase, KynB	-0.456103	-0.658211
PA2082	kynR	KynR	-0.528468	-0.235628
PA2088		hypothetical protein	0	-1.58496
PA2089		hypothetical protein	-0.398549	0.584963
PA2107		hypothetical protein	0	0
PA2115		probable transcriptional regulator	-0.957565	-0.222392
PA2121		probable transcriptional regulator	-0.430144	0
PA2126	cgrC	cupA gene regulator C, CgrC	-0.619151	0.492396
PA2128	cupA1	fimbrial subunit CupA1	0.208587	0.120294
PA2134		hypothetical protein	0	0.584963
PA2140		probable metallothionein	0	0
PA2142		probable short-chain dehydrogenase	-0.765535	1.58496
PA2143		hypothetical protein	1.58496	0
PA2144	glgP	glycogen phosphorylase	-0.526069	0.584963
PA2145		hypothetical protein	0.514573	0.736966
PA2146		conserved hypothetical protein	0	0
PA2147	katE	catalase HPII	-0.823122	1
PA2148		conserved hypothetical protein	-1	-1
PA2150		conserved hypothetical protein	-1.58496	0
PA2151		conserved hypothetical protein	-0.777608	1
PA2152		probable trehalose synthase	-0.139725	-0.584963
PA2153	glgB	1,4-alpha-glucan branching enzyme	0.192645	0
PA2154		conserved hypothetical protein	1	0
PA2155		probable phospholipase	-0.678072	0
PA2156		conserved hypothetical protein	0	0
PA2157		hypothetical protein	0.263034	1
PA2158		probable alcohol dehydrogenase (Zn-dependent)	-0.192645	-1
PA2159		conserved hypothetical protein	-0.485427	-1
PA2160		probable glycosyl hydrolase	-0.0489096	1
PA2161		hypothetical protein	0	0
PA2162		probable glycosyl hydrolase	0	0
PA2163		hypothetical protein	0.652077	0
PA2164		probable glycosyl hydrolase	-0.0995357	0
PA2165		probable glycogen synthase	-1.04439	0
PA2166		hypothetical protein	-0.938599	0.736966
PA2167		hypothetical protein	-1.16993	0
PA2168		hypothetical protein	0.415037	-1
PA2169		hypothetical protein	-1.58496	0.584963
PA2170		hypothetical protein	1	0
PA2171		hypothetical protein	0.392317	0.321928
PA2172		hypothetical protein	-0.807355	1
PA2173		hypothetical protein	-0.459432	0
PA2176		hypothetical protein	-0.632268	0.263034
PA2179		hypothetical protein	-0.247928	-0.415037
PA2180		hypothetical protein	0.378512	-1
PA2181		hypothetical protein	0.652077	1
PA2183		hypothetical protein	0.415037	0.736966
PA2184		conserved hypothetical protein	-0.847997	0.736966
PA2190		conserved hypothetical protein	-1.32193	0.678072
PA2192		conserved hypothetical protein	0.777608	-2
PA2193	hcnA	hydrogen cyanide synthase HcnA	-0.395541	-0.156119
PA2194	hcnB	hydrogen cyanide synthase HcnB	-0.16273	0.158065
PA2195	hcnC	hydrogen cyanide synthase HcnC	-0.024976	-0.0280144
PA2196		TetR family transcriptional regulator	-0.310103	0.338802
PA2231	pslA	PslA	-0.250101	0.342888
PA2250	lpdV	lipoamide dehydrogenase-Val	-1.525	-0.866733
PA2252		probable AGCS sodium/alanine/glycine symporter	-2.41519	-0.891851
PA2259	ptxS	transcriptional regulator PtxS	-1.14582	-0.415037
PA2260		hypothetical protein	-1.68281	0.192645
PA2261		probable 2-ketogluconate kinase	-0.807355	-0.321928
PA2264		conserved hypothetical protein	-0.263034	0.0614005
PA2265		gluconate dehydrogenase	-0.559721	0.22741
PA2273	soxR	SoxR	0.396301	-0.584963
PA2274		hypothetical protein	0	-0.415037
PA2275		probable alcohol dehydrogenase (Zn-dependent)	-0.180572	-1
PA2287		hypothetical protein	1	0
PA2289		conserved hypothetical protein	-0.877863	-0.169925
PA2290	gcd	glucose dehydrogenase	-0.587858	-0.308753
PA2297		probable ferredoxin	-0.263034	0
PA2298		probable oxidoreductase	-0.662305	-0.231326
PA2299		probable transcriptional regulator	-0.391425	-0.921997
PA2300	chiC	chitinase	-0.317482	1.32193
PA2302	ambE	AmbE	-0.179108	-0.893085
PA2303	ambD	AmbD	-0.550869	-0.0874628
PA2304	ambC	AmbC	-0.184679	-0.459432
PA2305	ambB	AmbB	-0.531295	-0.839535
PA2306	ambA	AmbA	-0.794839	-0.289507
PA2321		gluconokinase	-0.518729	0.0356239
PA2327		probable permease of ABC transporter	0.21818	-0.321928
PA2328		hypothetical protein	-0.570749	-0.485427
PA2329		probable ATP-binding component of ABC transporter	-0.551015	-0.321928
PA2330		hypothetical protein	-0.354431	-1.22239
PA2331		hypothetical protein	-0.0400774	-0.765535
PA2338		probable binding protein component of ABC maltose/mannitol transporter	-1.4021	0
PA2339		probable binding-protein-dependent maltose/mannitol transport protein	-0.893085	0
PA2340		probable binding-protein-dependent maltose/mannitol transport protein	-0.584963	0
PA2341		probable ATP-binding component of ABC maltose/mannitol transporter	0.152003	-1
PA2343	mtlY	xylulose kinase	2.32193	0
PA2345		conserved hypothetical protein	-0.599913	-0.263034
PA2365	hsiB3	HsiB3	-0.271302	0.152003
PA2366	hsiC3	HsiC3	-0.690045	0.678072
PA2367	hcp3	Hcp3	-0.347923	0.485427
PA2368	hsiF3	HsiF3	-1	0
PA2370	hsiH3	HsiH3	0.222392	-1
PA2371	clpV3	ClpV3	-0.0339473	-1
PA2372		hypothetical protein	-0.36257	0.263034
PA2375		hypothetical protein	-0.415037	0
PA2383		probable transcriptional regulator	-0.439821	-1.26303
PA2384		hypothetical protein	0.115477	-2.45943
PA2385	pvdQ	3-oxo-C12-homoserine lactone acylase PvdQ	-0.797507	-1
PA2386	pvdA	L-ornithine N5-oxygenase	-1.17319	-0.736966
PA2389	pvdR	PvdR	-0.629162	-0.893085
PA2390	pvdT	PvdT	-0.15056	-1
PA2391	opmQ	probable outer membrane protein precursor	-0.51911	-0.847997
PA2392	pvdP	PvdP	-1.0973	-0.321928
PA2393		putative dipeptidase	-0.917538	-0.584963
PA2394	pvdN	PvdN	-0.600393	-1.32193
PA2395	pvdO	PvdO	-1.29768	-1.22239
PA2396	pvdF	pyoverdine synthetase F	-0.930737	-0.754888
PA2397	pvdE	pyoverdine biosynthesis protein PvdE	-0.736966	-0.584963
PA2398	fpvA	ferripyoverdine receptor	-0.244995	-1.87447
PA2399	pvdD	pyoverdine synthetase D	-0.782154	-0.530515
PA2400	pvdJ	PvdJ	-0.481153	0
PA2402		probable non-ribosomal peptide synthetase	-0.997119	-0.847997
PA2403		hypothetical protein	0.0430687	-1.22239
PA2404		hypothetical protein	0.410284	-1.80735
PA2405		hypothetical protein	0.373458	-1.9386
PA2406		hypothetical protein	-0.103093	-2
PA2407		probable adhesion protein	-0.52686	-1.80735
PA2408		probable ATP-binding component of ABC transporter	0	-1.87447
PA2409		probable permease of ABC transporter	-0.32577	-1.37851
PA2410		hypothetical protein	-0.0931094	-1.70044
PA2411		probable thioesterase	-0.796467	-1.73697
PA2412		conserved hypothetical protein	-1.11548	-0.874469
PA2413	pvdH	L-2,4-diaminobutyrate:2-ketoglutarate 4-aminotransferase, PvdH	-0.648528	-0.736966
PA2414		L-sorbosone dehydrogenase	-0.893085	0
PA2415		hypothetical protein	-0.321928	0.807355
PA2416	treA	periplasmic trehalase precursor	0.106915	0.584963
PA2420		probable porin	-0.643856	0
PA2423		hypothetical protein	-0.188117	0.337035
PA2424	pvdL	PvdL	-1.0166	-0.584963
PA2425	pvdG	PvdG	-1.1375	-1.58496
PA2426	pvdS	sigma factor PvdS	0	-0.584963
PA2427		hypothetical protein	-1.37851	-0.584963
PA2430		conserved hypothetical protein	-0.448985	0
PA2431		hypothetical protein	-0.678072	-0.584963
PA2433		hypothetical protein	-0.222392	0
PA2442	gcvT2	glycine cleavage system protein T2	0.165737	-0.607683
PA2444	glyA2	serine hydroxymethyltransferase	-0.132957	-0.917538
PA2445	gcvP2	glycine cleavage system protein P2	0.12376	-0.768184
PA2446	gcvH2	glycine cleavage system protein H2	-0.140415	-0.912537
PA2448		hypothetical protein	-0.174498	-0.415037
PA2451		hypothetical protein	-0.630766	-0.169925
PA2452		hypothetical protein	-0.765535	-1.58496
PA2462		hypothetical protein	-0.107415	-0.0537713
PA2467	foxR	Anti-sigma factor FoxR	0.306661	-1.58496
PA2480		probable two-component sensor	-0.352302	-1
PA2481		hypothetical protein	-0.210464	-0.0433274
PA2482		probable cytochrome c	-0.348532	-0.341037
PA2506		hypothetical protein	-1	1
PA2507	catA	catechol 1,2-dioxygenase	-0.819428	0
PA2508	catC	muconolactone delta-isomerase	-0.584963	-0.736966
PA2509	catB	muconate cycloisomerase I	-0.387023	0
PA2511	antR	AntR	-0.594361	0
PA2512	antA	anthranilate dioxygenase large subunit	-0.334419	0
PA2513	antB	anthranilate dioxygenase small subunit	-0.321928	0
PA2514	antC	anthranilate dioxygenase reductase	0.36257	-1
PA2519	xylS	transcriptional regulator XylS	-0.720846	-0.152003
PA2531		probable aminotransferase	-0.440573	-0.584963
PA2539		conserved hypothetical protein	-0.156969	-0.378512
PA2540		conserved hypothetical protein	-0.061536	-0.423211
PA2552		probable acyl-CoA dehydrogenase	-1.1304	-0.459432
PA2553		probable acyl-CoA thiolase	-0.894291	-0.893085
PA2554		probable short-chain dehydrogenase	-0.949959	-0.459432
PA2555		probable AMP-binding enzyme	-1.37851	-1
PA2557		probable AMP-binding enzyme	-0.911463	-0.415037
PA2564		hypothetical protein	-0.0752881	0.289507
PA2565		hypothetical protein	-0.652077	0.736966
PA2566		conserved hypothetical protein	-0.867896	0
PA2570	lecA	LecA	1.28011	1.41504
PA2572		probable two-component response regulator	-0.325986	0.440573
PA2573		probable chemotaxis transducer	-0.339597	0.36257
PA2587	pqsH	probable FAD-dependent monooxygenase	-0.783147	0.290342
PA2588		probable transcriptional regulator	-0.280901	0.536053
PA2589		hypothetical protein	-0.847997	0
PA2591	vqsR	VqsR	-0.759133	0.336283
PA2592		probable periplasmic spermidine/putrescine-binding protein	-0.226592	0.974465
PA2593	qteE	quorum threshold expression element, QteE	0.197037	0.459432
PA2594		conserved hypothetical protein	-0.142019	-0.584963
PA2606		conserved hypothetical protein	0.0344884	-0.678072
PA2608		conserved hypothetical protein	-1.17834	-0.31853
PA2629	purB	adenylosuccinate lyase	-0.0428413	-0.365649
PA2665	fhpRÂ	Transcriptional activator of P. aeruginosa flavohemoglobin, FhpR	0.235874	-0.530515
PA2666		probable 6-pyruvoyl tetrahydrobiopterin synthase	-0.757143	0.106915
PA2679		hypothetical protein	-0.890465	-1.26303
PA2682		conserved hypothetical protein	-1.11894	-0.169925
PA2711		probable periplasmic spermidine/putrescine-binding protein	-0.760534	0.169925
PA2717	cpo	chloroperoxidase precursor	0.121991	0
PA2742	rpmI	50S ribosomal protein L35	0.0240831	0.236143
PA2747		hypothetical protein	-0.163499	-0.0911479
PA2753		hypothetical protein	-0.143364	0
PA2763		hypothetical protein	-2.32193	1.22239
PA2765		hypothetical protein	-0.0634719	-0.483517
PA2787	cpg2	carboxypeptidase G2 precursor	-0.616671	0
PA2788		probable chemotaxis transducer	-0.341531	0.0703893
PA2810	copS	two-component sensor, CopS	-0.500694	-0.847997
PA2829		hypothetical protein	-0.405256	0
PA2857		probable ATP-binding component of ABC transporter	-0.16665	-0.552541
PA2862	lipA	lactonizing lipase precursor	-1.02466	-0.263034
PA2867		probable chemotaxis transducer	-0.628158	-0.619256
PA2868		hypothetical protein	-0.785875	-0.0246621
PA2871		hypothetical protein	-0.263034	-0.814444
PA2876	pyrF	orotidine 5'-phosphate decarboxylase	-0.167727	-1.04439
PA2888	atuC	geranyl-CoA carboxylase, beta-subunit	-0.824051	-0.70044
PA2892	atuG	GCase, alpha-subunit (biotin-containing)	-0.68966	-0.321928
PA2898		hypothetical protein	-0.321928	-1
PA2903	cobJ	precorrin-3 methylase CobJ	0.0947629	-1.05445
PA2906		probable oxidoreductase	0.116166	-0.823122
PA2912		probable ATP-binding component of ABC transporter	0.176878	-0.415037
PA2920		probable chemotaxis transducer	-0.480717	-0.628031
PA2927		hypothetical protein	-0.263034	0
PA2928		hypothetical protein	0.529467	-1
PA2939		probable aminopeptidase	-0.482782	0
PA2953		electron transfer flavoprotein-ubiquinone oxidoreductase	-0.13572	-0.0530184
PA2956		conserved hypothetical protein	-0.116988	-0.165059
PA3022		hypothetical protein	-0.319833	-0.0740006
PA3032	snr1	cytochrome c Snr1	-0.371969	0
PA3037		hypothetical protein	-0.0978473	-0.321928
PA3038	opdQ	OpdQ	-1.30242	-0.703018
PA3039		probable transporter	-0.966833	-0.584963
PA3089		hypothetical protein	-0.21864	-0.36257
PA3095	xcpZ	general secretion pathway protein M	-0.289507	-1.08746
PA3096	xcpY	general secretion pathway protein L	-0.211297	-0.371969
PA3097	xcpX	general secretion pathway protein K	-0.896907	-0.584963
PA3098	xcpW	general secretion pathway protein J	-0.905919	-0.367732
PA3099	xcpV	general secretion pathway protein I	-0.721024	-0.63743
PA3100	xcpU	General secretion pathway outer membrane protein H precursor	-0.559651	-0.736966
PA3101	xcpT	general secretion pathway protein G	-0.455158	0.34861
PA3102	xcpS	general secretion pathway protein F	-0.966447	-0.584963
PA3103	xcpR	general secretion pathway protein E	-0.608319	-0.129283
PA3104	xcpP	secretion protein XcpP	-0.490278	-0.415037
PA3105	xcpQ	general secretion pathway protein D	-0.82868	0.219781
PA3120	leuD	3-isopropylmalate dehydratase small subunit	-0.503988	0.381429
PA3121	leuC	3-isopropylmalate dehydratase large subunit	-0.414707	-0.0749621
PA3132		probable hydrolase	0.133856	-1
PA3174		probable transcriptional regulator	-0.830075	-0.415037
PA3181		2-keto-3-deoxy-6-phosphogluconate aldolase	-1.8735	-0.0592392
PA3182	pgl	6-phosphogluconolactonase	-1.87447	-1.01178
PA3183	zwf	glucose-6-phosphate 1-dehydrogenase	-2.6171	0.164548
PA3187		probable ATP-binding component of ABC transporter	-0.988318	-0.192645
PA3188		probable permease of ABC sugar transporter	-0.584963	-1
PA3189		probable permease of ABC sugar transporter	-0.658963	-1
PA3190		probable binding protein component of ABC sugar transporter	-0.90837	-0.392317
PA3192	gltR	two-component response regulator GltR	-1.47017	-0.499571
PA3194	edd	phosphogluconate dehydratase	-2.16807	-0.103269
PA3195	gapA	glyceraldehyde 3-phosphate dehydrogenase	-2.5603	0.52166
PA3205		hypothetical protein	-0.319279	0.39079
PA3208		conserved hypothetical protein	0.00615223	-1
PA3213		hypothetical protein	-0.739685	-0.249028
PA3221	csaA	CsaA protein	-0.736966	0.378512
PA3233		hypothetical protein	-2.3356	-1.16993
PA3234		probable sodium:solute symporter	-1.32761	-1
PA3235		conserved hypothetical protein	-0.917538	-0.86507
PA3269		probable transcriptional regulator	-0.531024	-0.378512
PA3270		hypothetical protein	-0.378512	-1.08539
PA3274		hypothetical protein	1.58496	1
PA3281		hypothetical protein	0.271302	0.289507
PA3282		hypothetical protein	0.215729	-0.485427
PA3283		conserved hypothetical protein	-0.19977	-0.234465
PA3284		hypothetical protein	-0.268196	0.301656
PA3287		conserved hypothetical protein	0.378512	-0.222392
PA3289		hypothetical protein	0.0703893	-0.387023
PA3296	phoA	alkaline phosphatase	-0.839535	0
PA3300	fadD2	long-chain-fatty-acid--CoA ligase	-1.00913	0
PA3304		conserved hypothetical protein	-0.389947	0.0443941
PA3309		conserved hypothetical protein	-0.235105	-0.16711
PA3311	nbdA	NbdA	-0.234465	0
PA3314		probable ATP-binding component of ABC transporter	0.0600073	-1.68806
PA3326	clpP2	ClpP2	-0.121548	1.12433
PA3327		probable non-ribosomal peptide synthetase	0.409773	0.777608
PA3328		probable FAD-dependent monooxygenase	0.5115	0.169925
PA3329		hypothetical protein	0.650551	1.22239
PA3330		probable short chain dehydrogenase	0.130061	0.777608
PA3331		cytochrome P450	0.407543	1.22239
PA3332		conserved hypothetical protein	0.321928	1.52356
PA3333	fabH2	3-oxoacyl-[acyl-carrier-protein] synthase III	0.537266	1.07039
PA3334		probable acyl carrier protein	0.152003	1.58496
PA3335		hypothetical protein	0.576192	0.830075
PA3336		probable major facilitator superfamily (MFS) transporter	0.668794	1.22239
PA3337	rfaD	ADP-L-glycero-D-mannoheptose 6-epimerase	-0.352616	0.29442
PA3346		two-component response regulator	-0.828205	-0.257158
PA3347		hypothetical protein	-0.623602	0.109498
PA3361	lecB	fucose-binding lectin PA-IIL	-0.321928	2.41504
PA3364	amiC	aliphatic amidase expression-regulating protein	-0.563267	-0.206451
PA3365		probable chaperone	-1.02524	-0.736966
PA3369		hypothetical protein	-0.479168	-0.0641303
PA3370		hypothetical protein	-1	0.0995357
PA3371		hypothetical protein	1.32193	0.263034
PA3372		conserved hypothetical protein	-0.825971	-1.11548
PA3384	phnC	ATP-binding component of ABC phosphonate transporter	-0.874469	1
PA3385	amrZ	alginate and motility regulator Z	-0.407347	0.446575
PA3388		conserved hypothetical protein	-0.540568	-0.378512
PA3391	nosR	regulatory protein NosR	0.204014	0
PA3392	nosZ	nitrous-oxide reductase precursor	0.209923	0.321928
PA3393	nosD	NosD protein	-0.174029	0
PA3394	nosF	NosF protein	0	0
PA3395	nosY	NosY protein	-1.58496	0
PA3396	nosL	NosL protein	0.678072	1
PA3407	hasAp	heme acquisition protein HasAp	0	0
PA3408	hasR	Heme uptake outer membrane receptor HasR precursor	-0.289507	0
PA3410	hasI	HasI	0.530515	-1
PA3416		probable pyruvate dehydrogenase E1 component, beta chain	0.392317	0
PA3417		probable pyruvate dehydrogenase E1 component, alpha subunit	-0.234465	0
PA3418	ldh	leucine dehydrogenase	-0.241008	0.387023
PA3419		hypothetical protein	-0.237989	-0.584963
PA3441		probable molybdopterin-binding protein	-0.459432	-0.222392
PA3444		conserved hypothetical protein	-0.0931094	-1
PA3449		conserved hypothetical protein	0.584963	0
PA3452	mqoA	malate:quinone oxidoreductase	0.544418	0.0889337
PA3460		probable acetyltransferase	-0.403542	0.459432
PA3470		hypothetical protein	-0.321928	-0.796467
PA3476	rhlI	autoinducer synthesis protein RhlI	-0.296481	0.413251
PA3477	rhlR	transcriptional regulator RhlR	-0.752965	0.49304
PA3478	rhlB	rhamnosyltransferase chain B	0.176323	1.32193
PA3479	rhlA	rhamnosyltransferase chain A	0.235155	1.80735
PA3484	tse3	Tse3	-0.133025	-0.140863
PA3493		conserved hypothetical protein	-0.179448	-1.32193
PA3519		hypothetical protein	-0.125531	0
PA3520		hypothetical protein	1	3
PA3524	gloA1	lactoylglutathione lyase	-0.341108	0.367057
PA3530	bfd	bacterioferritin-associated ferredoxin Bfd	0.169925	0
PA3535		probable serine protease	-0.990955	-0.494765
PA3553	arnC	ArnC	-1.32623	-0.321928
PA3556	arnT	inner membrane L-Ara4N transferase ArnT	-1.43204	-0.63743
PA3568		probable acetyl-coa synthetase	-1.18845	-0.415037
PA3569	mmsB	3-hydroxyisobutyrate dehydrogenase	-0.447459	-0.415037
PA3570	mmsA	methylmalonate-semialdehyde dehydrogenase	-0.280108	-0.222392
PA3573		probable major facilitator superfamily (MFS) transporter	-0.489204	-0.736966
PA3575		hypothetical protein	0.18813	0.366782
PA3578		conserved hypothetical protein	-0.690145	-0.36257
PA3581	glpF	glycerol uptake facilitator protein	-3.50348	-0.455452
PA3596		probable methylated-DNA--protein-cysteine methyltransferase	0.514573	-0.584963
PA3600		conserved hypothetical protein	1.32193	0
PA3601		conserved hypothetical protein	0.277534	0.0962153
PA3602		conserved hypothetical protein	-0.357965	0.490326
PA3607	potA	polyamine transport protein PotA	0.162271	-1.16993
PA3633	ygbP	4-diphosphocytidyl-2-C-methylerythritol synthase	-0.458079	-0.689071
PA3662		hypothetical protein	-0.33649	0.701686
PA3665		hypothetical protein	-0.759737	-0.640458
PA3667		probable pyridoxal-phosphate dependent enzyme	-0.578964	-0.758992
PA3671		probable permease of ABC transporter	-0.18117	-0.180572
PA3672		probable ATP-binding component of ABC transporter	-0.283307	-0.415037
PA3676	mexK	MexK	-0.188857	2.52655
PA3677	mexJ	MexJ	0.0375968	1.56478
PA3678	mexL	MexL	-0.232228	1.52995
PA3679		hypothetical protein	-0.0564254	-0.874469
PA3688		hypothetical protein	-0.350497	0.378512
PA3691		hypothetical protein	-0.280987	0.138383
PA3692	lptF	Lipotoxon F, LptF	-0.491679	0.30895
PA3709		probable major facilitator superfamily (MFS) transporter	-0.928447	-0.584963
PA3710		probable GMC-type oxidoreductase	-0.246512	-0.152003
PA3718		probable major facilitator superfamily (MFS) transporter	-0.523562	0
PA3721	nalC	NalC	-0.381307	-0.415037
PA3724	lasB	elastase LasB	-0.245718	0.514573
PA3734		hypothetical protein	-0.639824	0.584963
PA3784		hypothetical protein	-0.225213	0.122857
PA3785		conserved hypothetical protein	-0.449215	-0.180572
PA3790	oprC	Putative copper transport outer membrane porin OprC precursor	1.50094	-0.192645
PA3840		conserved hypothetical protein	-0.835116	0.447459
PA3841	exoS	exoenzyme S	-0.198394	-0.0524674
PA3842	spcS	specific Pseudomonas chaperone for ExoS, SpcS	-0.36995	-0.184425
PA3866		Pyocin S4	-0.065677	0.400538
PA3870	moaA1	molybdopterin biosynthetic protein A1	-0.923379	-1.58496
PA3871		probable peptidyl-prolyl cis-trans isomerase, PpiC-type	-0.154723	-1
PA3872	narI	respiratory nitrate reductase gamma chain	-1.06871	-0.459432
PA3873	narJ	respiratory nitrate reductase delta chain	0	-0.584963
PA3874	narH	respiratory nitrate reductase beta chain	-0.0327899	-0.485427
PA3875	narG	respiratory nitrate reductase alpha chain	-0.180301	-0.211504
PA3876	narK2	nitrite extrusion protein 2	-1.39023	0.121991
PA3877	narK1	nitrite extrusion protein 1	-0.987242	0.159478
PA3879	narL	two-component response regulator NarL	-0.310146	-0.250323
PA3886		hypothetical protein	-0.477047	-0.815575
PA3888	opuCD	OpuC ABC transporter, permease protein, OpuCD	-0.657112	0.347923
PA3890	opuCB	OpuC ABC transporter, permease protein, OpuCB	-0.50696	0.415037
PA3891	opuCA	OpuC ABC transporter, ATP-binding protein, OpuCA	-0.527411	0.29956
PA3894		probable outer membrane protein precursor	-0.546995	0.222392
PA3899	fecI	FecI	0.95109	-1
PA3904		hypothetical protein	-0.491931	-1.48767
PA3905		hypothetical protein	-0.470791	-0.813988
PA3906		hypothetical protein	-0.316122	-1.20436
PA3907		hypothetical protein	-0.600393	-0.656046
PA3908		hypothetical protein	-0.337493	-0.205319
PA3909	eddB	Extracelullar DNA degradation protein, EddB	-0.473931	0
PA3911		conserved hypothetical protein	-0.950644	-0.980891
PA3912		conserved hypothetical protein	-1.18709	-0.415037
PA3913		probable protease	-1.12221	-0.978305
PA3914	moeA1	molybdenum cofactor biosynthetic protein A1	-1.11548	-1.24793
PA3916	moaE	molybdopterin converting factor, large subunit	-0.568512	-0.19592
PA3917	moaD	molybdopterin converting factor, small subunit	-0.632268	-0.267933
PA3918	moaC	molybdopterin biosynthetic protein C	-0.33138	-0.407175
PA3923		hypothetical protein	-0.685891	-0.530515
PA3925		probable acyl-CoA thiolase	-0.373841	-0.640458
PA3938		probable periplasmic taurine-binding protein precursor	-0.490326	-0.485427
PA3939		hypothetical protein	-0.0794345	-1.1375
PA3959		hypothetical protein	-0.648528	-0.485427
PA3968		probable pseudouridine synthase	-0.581396	-0.725825
PA3983		conserved hypothetical protein	-0.533989	0.221172
PA3986		hypothetical protein	-0.343484	0.704544
PA3991		hypothetical protein	-0.263034	-1.58496
PA4017		conserved hypothetical protein	-0.483836	-0.0242475
PA4023		probable transport protein	-1.59258	-1.48543
PA4024	eutB	ethanolamine ammonia-lyase large subunit	-1.27347	-0.452512
PA4027		hypothetical protein	-0.625876	-0.0614005
PA4041		hypothetical protein	-0.230298	-0.485427
PA4063		hypothetical protein	-0.882961	-0.371969
PA4078		probable nonribosomal peptide synthetase	-0.303069	-0.584963
PA4085	cupB2	chaperone CupB2	-0.70044	0
PA4110	ampC	beta-lactamase precursor	0.0138058	0
PA4117	bphP	bacterial phytochrome, BphP	-1.1189	0.202189
PA4129		hypothetical protein	1.76553	-0.415037
PA4130		probable sulfite or nitrite reductase	1.5025	0.415037
PA4131		probable iron-sulfur protein	3.31126	0.678072
PA4132		conserved hypothetical protein	0.856893	-0.0931094
PA4133		cytochrome c oxidase subunit (cbb3-type)	1.23758	0.514573
PA4134		hypothetical protein	0.765535	-0.222392
PA4139		hypothetical protein	0.415037	0.554589
PA4140		hypothetical protein	0.119299	-0.584963
PA4141		hypothetical protein	0.598567	0.95305
PA4142		probable secretion protein	0.368387	0.485427
PA4143		probable toxin transporter	-0.730393	0
PA4144		probable outer membrane protein precursor	0.459432	-1
PA4145		probable transcriptional regulator	-0.567333	-0.561879
PA4168	fpvB	second ferric pyoverdine receptor FpvB	-0.345135	0
PA4171		probable protease	-0.568284	0.584963
PA4172		probable nuclease	-1.09954	-0.584963
PA4175	piv	protease IV	-0.281182	-0.234465
PA4190	pqsL	probable FAD-dependent monooxygenase	-0.338559	-0.545434
PA4205	mexG	hypothetical protein	-0.120294	-0.584963
PA4206	mexH	probable Resistance-Nodulation-Cell Division (RND) efflux membrane fusion protein precursor	-0.678072	-0.263034
PA4207	mexI	probable Resistance-Nodulation-Cell Division (RND) efflux transporter	-0.996009	0
PA4208	opmD	probable outer membrane protein precursor	-1.02308	-0.736966
PA4209	phzM	probable phenazine-specific methyltransferase	0.383329	1.22239
PA4210	phzA1	probable phenazine biosynthesis protein	0.807355	3.45943
PA4211	phzB1	probable phenazine biosynthesis protein	1.3388	3.16993
PA4212	phzC1	phenazine biosynthesis protein PhzC	0.66521	-1.41504
PA4213	phzD1	phenazine biosynthesis protein PhzD	1.06413	0
PA4214	phzE1	phenazine biosynthesis protein PhzE	0.552541	0.736966
PA4215	phzF1	probable phenazine biosynthesis protein	0.0506261	0.415037
PA4216	phzG1	probable pyridoxamine 5'-phosphate oxidase	-0.0458037	0.736966
PA4217	phzS	flavin-containing monooxygenase	0.13516	0.906891
PA4218	ampP	AmpP	3.38466	2.90689
PA4219	ampO	AmpO	3.078	2.32193
PA4220		hypothetical protein	2.12928	0.906891
PA4221	fptA	Fe(III)-pyochelin outer membrane receptor precursor	3.26032	3.9542
PA4222		probable ATP-binding component of ABC transporter	1.95936	2.16993
PA4223		probable ATP-binding component of ABC transporter	2.31177	2.5025
PA4224	pchG	pyochelin biosynthetic protein PchG	3.15094	3.52356
PA4225	pchF	pyochelin synthetase	3.17939	3.11548
PA4226	pchE	dihydroaeruginoic acid synthetase	3.82018	3.16993
PA4227	pchR	transcriptional regulator PchR	0.840801	1.19265
PA4228	pchD	pyochelin biosynthesis protein PchD	3.91169	2.70044
PA4229	pchC	pyochelin biosynthetic protein PchC	2.9386	0.584963
PA4230	pchB	salicylate biosynthesis protein PchB	3.85798	2.80735
PA4231	pchA	salicylate biosynthesis isochorismate synthase	2.88514	2.64386
PA4236	katA	catalase	-0.897398	0.669052
PA4290		probable chemotaxis transducer	-1.15722	-1.49185
PA4292		probable phosphate transporter	-0.530783	-0.402098
PA4293	pprA	two-component sensor PprA	-0.488747	0
PA4294		hypothetical protein	0.14439	0.263034
PA4296	pprB	two-component response regulator, PprB	-0.586287	0.286881
PA4297	tadG	TadG	-0.82103	-0.584963
PA4298		hypothetical protein	-0.584963	-1
PA4299	tadD	TadD	-0.106915	-0.415037
PA4300	tadC	TadC	-0.395929	0
PA4302	tadA	TadA ATPase	-0.246161	-0.415037
PA4303	tadZ	TadZ	-0.505235	0
PA4304	rcpA	RcpA	-0.600393	-0.222392
PA4305	rcpC	RcpC	-0.343954	-0.485427
PA4306	flp	Type IVb pilin, Flp	0	0
PA4307	pctC	chemotactic transducer PctC	-0.38794	-0.450661
PA4309	pctA	chemotactic transducer PctA	-0.311359	-0.249978
PA4311		conserved hypothetical protein	-0.411426	0.211504
PA4333		probable fumarase	-0.13019	-0.34915
PA4359		conserved hypothetical protein	1	-0.169925
PA4366	sodB	superoxide dismutase	-0.127035	0.389255
PA4370	icmP	Insulin-cleaving metalloproteinase outer membrane protein precursor	0.0921624	-0.588468
PA4371		hypothetical protein	0.347099	-1.26303
PA4384		hypothetical protein	-0.802061	1.45943
PA4429		probable cytochrome c1 precursor	0.147526	-0.14418
PA4430		probable cytochrome b	0.118035	0.0105984
PA4431		probable iron-sulfur protein	-0.0323677	-0.272637
PA4438		conserved hypothetical protein	-0.525731	-0.300509
PA4442	cysN	ATP sulfurylase GTP-binding subunit/APS kinase	-0.614425	-1.00808
PA4443	cysD	ATP sulfurylase small subunit	-0.724587	-0.67611
PA4467		hypothetical protein	-0.505235	-1.32193
PA4468	sodM	superoxide dismutase	-0.197037	0.415037
PA4469		hypothetical protein	-0.70044	0.222392
PA4470	fumC1	fumarate hydratase	-0.460841	0
PA4471		hypothetical protein	0.678072	0.415037
PA4485		conserved hypothetical protein	-0.570749	-0.947533
PA4496	dppA1	probable binding protein component of ABC transporter	-1.02504	-0.38109
PA4498	mdpA	metallo-dipeptidase aeruginosa, MdpA	-1.68497	-0.811928
PA4500	dppA3	probable binding protein component of ABC transporter	-1.47168	-0.336525
PA4501	opdD	Glycine-glutamate dipeptide porin OpdP	-2.63646	-1.06609
PA4502	dppA4	probable binding protein component of ABC transporter	-1.22171	-0.311461
PA4513		probable oxidoreductase	0.438983	-1.16993
PA4516		hypothetical protein	0.824913	-1.58496
PA4519	speC	ornithine decarboxylase	0.410966	-0.162939
PA4520		probable chemotaxis transducer	-0.704303	-0.156119
PA4527	pilC	still frameshift type 4 fimbrial biogenesis protein PilC (putative pseudogene)	-1.10859	0.405577
PA4559	lspA	prolipoprotein signal peptidase	-0.273731	-0.0140296
PA4570		hypothetical protein	0.736966	1
PA4587	ccpR	cytochrome c551 peroxidase precursor	-0.474496	0.567962
PA4588	gdhA	glutamate dehydrogenase	-0.317633	-0.565597
PA4590	pra	protein activator	-0.658384	0.146841
PA4597	oprJ	Multidrug efflux outer membrane protein OprJ precursor	-0.697073	0.263034
PA4601	morA	motility regulator	-0.672947	0.0962153
PA4612		conserved hypothetical protein	-0.425764	-0.547488
PA4613	katB	catalase	-0.473931	0.115477
PA4622		probable major facilitator superfamily (MFS) transporter	-0.956931	-0.736966
PA4623		hypothetical protein	-0.152003	0
PA4627		conserved hypothetical protein	-0.398341	-1.16993
PA4628	lysP	lysine-specific permease	-0.417038	-0.438884
PA4648	cupE1	Pilin subunit CupE1	0	0
PA4649	cupE2	Pilin subunit CupE2	0.263034	0
PA4650	cupE3	Pilin subunit CupE3	-0.415037	-1
PA4651	cupE4	Pilin assembly chaperone CupE4	0.405992	-0.415037
PA4652	cupE5	Fimbrial usher protein CupE5	-0.146841	-0.584963
PA4677		hypothetical protein	-0.875159	-0.366782
PA4680		hypothetical protein	-0.736966	0.321928
PA4691		hypothetical protein	-0.573185	0.616671
PA4692		conserved hypothetical protein	-0.2233	0.103093
PA4703		hypothetical protein	-1.32193	0.289507
PA4708	phuT	Heme-transport protein, PhuT	-0.143836	-0.206451
PA4709	phuS	PhuS	0.118644	-0.321928
PA4710	phuR	Heme/Hemoglobin uptake outer membrane receptor PhuR precursor	-0.144948	0.321928
PA4738		conserved hypothetical protein	0.0443941	0.335184
PA4739		conserved hypothetical protein	-0.376854	0.25634
PA4770	lldP	L-lactate permease	1.59682	-0.226276
PA4771	lldD	L-lactate dehydrogenase	1.92409	-0.0824622
PA4774		hypothetical protein	-2.5644	-0.669355
PA4778	cueR	CueR	-0.401814	0.251539
PA4783		conserved hypothetical protein	-0.291182	-0.652077
PA4810	fdnI	nitrate-inducible formate dehydrogenase, gamma subunit	0.174969	-0.0285692
PA4811	fdnH	nitrate-inducible formate dehydrogenase, beta subunit	-0.0945176	0.324525
PA4812	fdnG	formate dehydrogenase-O, major subunit	-0.541437	-0.0671142
PA4821		probable transporter	-0.372809	-0.807355
PA4844	ctpL	CtpL	-0.952694	0
PA4845	dipZ	thiol:disulfide interchange protein DipZ	-0.160465	-0.616671
PA4855	purD	phosphoribosylamine--glycine ligase	-0.129753	-0.754888
PA4869		hypothetical protein	-0.637814	-0.0614005
PA4876	osmE	osmotically inducible lipoprotein OsmE	-0.0546771	0.600069
PA4878	brlR	BrlR	-0.588547	0.255257
PA4880		probable bacterioferritin	-0.610825	0.782902
PA4889		probable oxidoreductase	-1.31605	-1.70044
PA4890	desT	DesT	-0.956716	-1.12029
PA4896		probable sigma-70 factor, ECF subfamily	-0.440573	-1.32193
PA4916	nrtR	Nudix-related transcriptional regulator NrtR	-0.84478	0.136851
PA4917	nadD2	nicotinate mononucleotide adenylyltransferase NadD2	-0.376763	-0.00936818
PA4918	pcnA	nicotinamidase, PcnA	-0.218588	0.197037
PA4925		conserved hypothetical protein	-0.22741	0
PA4944	hfq	Hfq	-0.185434	0.255076
PA4949		conserved hypothetical protein	-0.0731887	-0.862496
PA4975		NAD(P)H quinone oxidoreductase	-0.34915	0.415037
PA4977	aruI	2-ketoarginine decarboxylase, AruI	-0.731804	-0.652077
PA4983		probable two-component response regulator	-0.20672	-0.830075
PA4986		probable oxidoreductase	-0.460312	-1.16993
PA4996	rfaE	LPS biosynthesis protein RfaE	-0.546261	-0.470705
PA5023		conserved hypothetical protein	-0.574546	-0.115477
PA5027		hypothetical protein	-0.44543	0.0131955
PA5040	pilQ	Type 4 fimbrial biogenesis outer membrane protein PilQ precursor	-0.571283	0.16601
PA5041	pilP	type 4 fimbrial biogenesis protein PilP	-0.676568	0.399851
PA5042	pilO	type 4 fimbrial biogenesis protein PilO	-0.760797	0.497015
PA5043	pilN	type 4 fimbrial biogenesis protein PilN	-0.533041	0.433146
PA5058	phaC2	poly(3-hydroxyalkanoic acid) synthase 2	-0.830075	-0.321928
PA5059		probable transcriptional regulator	-0.70044	-0.321928
PA5061		conserved hypothetical protein	-0.419539	0.0333586
PA5070	tatC	transport protein TatC	-0.782978	-0.0374747
PA5071		conserved hypothetical protein	-0.954834	-0.605721
PA5082	dguC	DguC	-0.655846	0.137504
PA5098	hutH	histidine ammonia-lyase	-0.941106	-0.415037
PA5100	hutU	urocanase	-0.455945	0
PA5137		hypothetical protein	-0.391059	-0.110183
PA5153		amino acid (lysine/arginine/ornithine/histidine/octopine) ABC transporter periplasmic binding protein	-0.719943	-0.238067
PA5154		probable permease of ABC transporter	-1.74649	-0.818162
PA5161	rmlB	dTDP-D-glucose 4,6-dehydratase	-0.516756	0.257891
PA5162	rmlD	dTDP-4-dehydrorhamnose reductase	-0.181692	-0.934412
PA5163	rmlA	glucose-1-phosphate thymidylyltransferase	-0.162683	0.222966
PA5164	rmlC	dTDP-4-dehydrorhamnose 3,5-epimerase	-0.148405	-0.0379124
PA5167	dctP	DctP	-0.536448	-0.247928
PA5168	dctQ	DctQ	-0.448461	-0.807355
PA5169	dctM	DctM	-0.650254	-0.652077
PA5180		conserved hypothetical protein	-0.530515	-1
PA5184		hypothetical protein	-0.730056	-1
PA5201		conserved hypothetical protein	0.200783	-0.847997
PA5220		hypothetical protein	-0.348262	0.656046
PA5228		conserved hypothetical protein	-1.01732	-0.351472
PA5230		probable permease of ABC transporter	-0.436213	0.40439
PA5231		probable ATP-binding/permease fusion ABC transporter	-1.08792	0.215317
PA5232		conserved hypothetical protein	-0.116059	-0.337941
PA5252		probable ATP-binding component of ABC transporter	-0.357571	-0.235378
PA5300	cycB	cytochrome c5	0.180752	-0.848467
PA5340		hypothetical protein	-0.293264	-0.286677
PA5352		conserved hypothetical protein	0	-1.58496
PA5353	glcF	glycolate oxidase subunit GlcF	-0.514573	-0.584963
PA5354	glcE	glycolate oxidase subunit GlcE	-1.22239	-1
PA5355	glcD	glycolate oxidase subunit GlcD	-0.923649	-0.415037
PA5356	glcC	transcriptional regulator GlcC	-0.103679	0.192645
PA5362		conserved hypothetical protein	-0.999471	-0.27684
PA5366	pstB	ATP-binding component of ABC phosphate transporter	-0.301931	-0.0888093
PA5367	pstA	membrane protein component of ABC phosphate transporter	-0.347099	-0.400538
PA5368	pstC	membrane protein component of ABC phosphate transporter	-0.0770905	0
PA5369	pstS	phosphate ABC transporter, periplasmic phosphate-binding protein, PstS	-0.14836	0.0641303
PA5375	betT1	BetT1	-0.481127	0.192645
PA5380	gbdR	GbdR	-0.417767	0.571906
PA5395		conserved hypothetical protein	0.0544478	-0.263034
PA5396		hypothetical protein	-0.467779	0.106915
PA5397		hypothetical protein	-0.485427	0.263034
PA5410	gbcA	GbcA	-0.760049	0.415037
PA5415	glyA1	serine hydroxymethyltransferase	-1.09192	0
PA5434	mtr	tryptophan permease	-0.598637	-0.415037
PA5450	wzt	ABC subunit of A-band LPS efflux transporter	-1.03305	-0.462972
PA5451	wzm	membrane subunit of A-band LPS efflux transporter	-1.20671	-0.426265
PA5460		hypothetical protein	-0.142019	0.426265
PA5480		hypothetical protein	0	0.584963
PA5481		hypothetical protein	-0.25634	0.478047
PA5482		hypothetical protein	0.485427	0.106915
PA5500	znuC	zinc transport protein ZnuC	-0.381591	-0.584963
