# Supplementary material for: Mutations in the efflux pump regulator MexZ shift tissue colonization by Pseudomonas aeruginosa to a state of antibiotic tolerance
Source: Nat Commun. 2024 Mar 22;15:2584. doi: 10.1038/s41467-024-46938-w (PMC10959964; doi:10.1038/s41467-024-46938-w)
Supplement: Supplementary file 7 — Source Data [file 41467_2024_46938_MOESM7_ESM.xlsx]

## Sheet: Figure 1D
				Number of colonies in 10µL of the indicated dilution
Strain	Condition	Biological replicate	Compartment	Dilution	Technical replicate 1	Technical replicate 2	Technical replicate 3
PAO1	14 hours post infection	1	Apical	1e-06	14	10	11
			Basolateral	1e-05	24	19	24
			Attached to human cell layer	1e-06	7	9	5
		2	Apical	1e-06	12	11	11
			Basolateral	1e-05	29	26	32
			Attached to human cell layer	1e-06	9	8	5
		3	Apical	1e-06	10	11	11
			Basolateral	1e-05	28	23	26
			Attached to human cell layer	1e-06	6	8	8
mexZ*	14 hours post infection	1	Apical	1e-06	8	8	9
			Basolateral	1e-05	24	21	27
			Attached to human cell layer	1e-06	22	22	18
		2	Apical	1e-06	8	10	10
			Basolateral	1e-05	26	27	26
			Attached to human cell layer	1e-06	19	18	20
		3	Apical	1e-06	12	12	11
			Basolateral	1e-05	23	19	26
			Attached to human cell layer	1e-06	20	22	20
mexZ* ΔlecA	14 hours post infection	1	Apical	1e-06	12	13	11
			Basolateral	1e-05	27	32	32
			Attached to human cell layer	1e-06	6	7	5
		2	Apical	1e-06	12	12	13
			Basolateral	1e-05	23	24	21
			Attached to human cell layer	1e-06	7	10	6
		3	Apical	1e-06	12	10	11
			Basolateral	1e-05	26	26	24
			Attached to human cell layer	1e-06	5	6	9

## Sheet: Figure 2
Gene	Strain - Biological replicate	Technical replicate	Ct
lecA	PAO1 - 1	1	23.9
		2	24.895
		3	23.342
	PAO1 - 2	1	24.47
		2	23.95
		3	23.82
	PAO1 - 3	1	23.98
		2	23.8
		3	23.97
	mexZ* - 1	1	22.6
		2	22.81
		3	22.86
	mexZ* - 2	1	22.68
		2	22.55
		3	22.62
	mexZ* - 3	1	22.43
		2	22.59
		3	22.62
	mexZ* ΔmexY - 1	1	24.7
		2	23.8
		3	24.2
	mexZ* ΔmexY - 2	1	23.41
		2	23.35
		3	23.59
	mexZ* ΔmexY - 3	1	23.8
		2	23.48
		3	24.07
	mexZ* pSeva234 - 1	1	23.01
		2	22.72
		3	22.67
	mexZ* pSeva234 - 2	1	22.75
		2	22.59
		3	22.58
	mexZ* pSeva234 - 3	1	22.45
		2	22.81
		3	22.78
	mexZ* oprM OE - 1	1	24.29
		2	23.92
		3	24.05
	mexZ* oprM OE - 2	1	23.89
		2	23.71
		3	23.75
	mexZ* oprM OE - 3	1	23.69
		2	23.93
		3	23.83
	ΔmexB - 1	1	22.4
		2	22.8
		3	22.4
	ΔmexB - 2	1	22.55
		2	22.23
		3	22.75
	ΔmexB - 3	1	22.45
		2	22.2
		3	22.15
pqsD	PAO1 - 1	1	17.5
		2	17.7
		3	17.41
	PAO1 - 2	1	17.62
		2	17.2
		3	17.51
	PAO1 - 3	1	17.45
		2	17.35
		3	17.71
	mexZ* - 1	1	16.07
		2	15.9
		3	16.3
	mexZ* - 2	1	16.36
		2	16.07
		3	16.02
	mexZ* - 3	1	15.46
		2	15.76
		3	16.14
	mexZ* ΔmexY - 1	1	17.7
		2	17.56
		3	17.87
	mexZ* ΔmexY - 2	1	16.86
		2	17.04
		3	17.21
	mexZ* ΔmexY - 3	1	17.15
		2	17.35
		3	16.94
	mexZ* pSeva234 - 1	1	16.23
		2	16.15
		3	15.96
	mexZ* pSeva234 - 2	1	16.19
		2	15.91
		3	16.11
	mexZ* pSeva234 - 3	1	16.15
		2	15.89
		3	15.91
	mexZ* oprM OE - 1	1	17.34
		2	17.27
		3	17.3
	mexZ* oprM OE - 2	1	17.24
		2	17.53
		3	17.31
	mexZ* oprM OE - 3	1	17.21
		2	17.02
		3	17.35
	ΔmexB - 1	1	15.13
		2	15.19
		3	15.07
	ΔmexB - 2	1	15.02
		2	15
		3	15.1
	ΔmexB - 3	1	15.12
		2	15.05
		3	14.98
rplU	PAO1 - 1	1	12.22
		2	12.03
		3	12.04
	PAO1 - 2	1	11.52
		2	11.1
		3	11.59
	PAO1 - 3	1	11.99
		2	12.03
		3	12.46
	mexZ* - 1	1	11.85
		2	11.88
		3	12.15
	mexZ* - 2	1	12.16
		2	12.35
		3	12.1
	mexZ* - 3	1	12.1
		2	11.72
		3	11.82
	mexZ* ΔmexY - 1	1	12.61
		2	12.54
		3	12.48
	mexZ* ΔmexY - 2	1	11.64
		2	11.34
		3	11.24
	mexZ* ΔmexY - 3	1	11.52
		2	11.92
		3	11.69
	mexZ* pSeva234 - 1	1	12.05
		2	11.9
		3	11.75
	mexZ* pSeva234 - 2	1	12.5
		2	12.1
		3	11.7
	mexZ* pSeva234 - 3	1	11.85
		2	12.15
		3	12.3
	mexZ* oprM OE - 1	1	12.24
		2	11.97
		3	12.35
	mexZ* oprM OE - 2	1	11.7
		2	11.9
		3	11.8
	mexZ* oprM OE - 3	1	12.1
		2	11.9
		3	12.05
	ΔmexB - 1	1	11.85
		2	11.4
		3	12.3
	ΔmexB - 2	1	11.7
		2	12.2
		3	12.23
	ΔmexB - 3	1	11.74
		2	11.9
		3	12.3

## Sheet: Figure 3A & 3C
				Number of colonies in 10µL of the indicated dilution
Strain	Condition	Biological replicate	Compartment	Dilution	Technical replicate 1	Technical replicate 2	Technical replicate 3
PAO1	7 hours post infection	1	Apical	0.01	14	10	12
			Basolateral	0	0	0	0
			Attached to human cell layer	0.01	13	16	16
		2	Apical	0.01	18	15	15
			Basolateral	0	0	0	0
			Attached to human cell layer	0.01	17	17	14
		3	Apical	0.01	14	11	14
			Basolateral	0	0	0	0
			Attached to human cell layer	0.01	15	14	16
	7 hours post infection + 12 hours with 8µg/mL Tobramycin	1	Apical	0.001	5	5	5
			Basolateral	0	0	0	0
			Attached to human cell layer	0.0001	3	3	3
		2	Apical	0.001	7	4	7
			Basolateral	0	0	0	0
			Attached to human cell layer	0.0001	3	2	4
		3	Apical	0.001	8	10	9
			Basolateral	0	0	0	0
			Attached to human cell layer	0.0001	5	2	5
	7 hours post infection + 12 hours with 4µg/mL Ceftazidime	1	Apical	0.01	6	3	6
			Basolateral	0	0	0	0
			Attached to human cell layer	0.001	5	3	7
		2	Apical	0.01	4	7	7
			Basolateral	0	0	0	0
			Attached to human cell layer	0.001	4	4	4
		3	Apical	0.01	5	4	6
			Basolateral	0	0	0	0
			Attached to human cell layer	0.001	3	4	2
	7 hours post infection + 12 hours with 0.4µg/mL Ciprofloxacin	1	Apical	0.0001	6	5	7
			Basolateral	0	0	0	0
			Attached to human cell layer	0.0001	9	9	6
		2	Apical	0.0001	11	7	9
			Basolateral	0	0	0	0
			Attached to human cell layer	0.0001	17	13	15
		3	Apical	0.0001	1	4	4
			Basolateral	0	0	0	0
			Attached to human cell layer	0.0001	13	10	13
mexZ*	7 hours post infection	1	Apical	0.01	7	7	7
			Basolateral	0	0	0	0
			Attached to human cell layer	0.01	24	33	27
		2	Apical	0.01	8	14	11
			Basolateral	0	0	0	0
			Attached to human cell layer	0.01	23	30	28
		3	Apical	0.01	10	7	10
			Basolateral	0	0	0	0
			Attached to human cell layer	0.01	25	32	33
	7 hours post infection + 12 hours with 8µg/mL Tobramycin	1	Apical	0.001	45	55	56
			Basolateral	0	0	0	0
			Attached to human cell layer	0.0001	47	40	39
		2	Apical	0.001	43	52	49
			Basolateral	0	0	0	0
			Attached to human cell layer	0.0001	40	35	42
		3	Apical	0.001	46	52	52
			Basolateral	0	0	0	0
			Attached to human cell layer	0.0001	44	34	42
	7 hours post infection + 12 hours with 4µg/mL Ceftazidime	1	Apical	0.01	16	20	18
			Basolateral	0	0	0	0
			Attached to human cell layer	0.001	20	19	18
		2	Apical	0.01	20	13	21
			Basolateral	0	0	0	0
			Attached to human cell layer	0.001	22	17	18
		3	Apical	0.01	22	23	21
			Basolateral	0	0	0	0
			Attached to human cell layer	0.001	18	18	18
	7 hours post infection + 12 hours with 0.4µg/mL Ciprofloxacin	1	Apical	0.0001	23	24	34
			Basolateral	0.001	18	12	18
			Attached to human cell layer	1e-05	5	3	10
		2	Apical	0.0001	20	18	25
			Basolateral	0.001	7	6	8
			Attached to human cell layer	1e-05	13	5	6
		3	Apical	0.0001	23	14	17
			Basolateral	0.001	9	4	8
			Attached to human cell layer	1e-05	8	8	8
mexZ* ΔlecA	7 hours post infection	1	Apical	0.01	10	8	15
			Basolateral	0	0	0	0
			Attached to human cell layer	0.01	11	17	14
		2	Apical	0.01	14	16	15
			Basolateral	0	0	0	0
			Attached to human cell layer	0.01	13	17	15
		3	Apical	0.01	12	5	13
			Basolateral	0	0	0	0
			Attached to human cell layer	0.01	9	5	10
	7 hours post infection + 12 hours with 8µg/mL Tobramycin	1	Apical	0.001	11	15	16
			Basolateral	0	0	0	0
			Attached to human cell layer	0.0001	6	7	5
		2	Apical	0.001	24	18	15
			Basolateral	0	0	0	0
			Attached to human cell layer	0.0001	7	6	11
		3	Apical	0.001	11	10	9
			Basolateral	0	0	0	0
			Attached to human cell layer	0.0001	11	6	10
	7 hours post infection + 12 hours with 4µg/mL Ceftazidime	1	Apical	0.01	8	4	9
			Basolateral	0	0	0	0
			Attached to human cell layer	0.001	3	8	4
		2	Apical	0.01	3	8	4
			Basolateral	0	0	0	0
			Attached to human cell layer	0.001	1	3	2
		3	Apical	0.01	7	7	7
			Basolateral	0	0	0	0
			Attached to human cell layer	0.001	3	6	3
	7 hours post infection + 12 hours with 0.4µg/mL Ciprofloxacin	1	Apical	0.0001	17	26	20
			Basolateral	0.001	25	12	23
			Attached to human cell layer	0.0001	49	44	48
		2	Apical	0.0001	17	27	16
			Basolateral	0.001	7	15	14
			Attached to human cell layer	0.0001	40	35	42
		3	Apical	0.0001	29	21	22
			Basolateral	0.001	23	20	23
			Attached to human cell layer	0.0001	34	40	40

## Sheet: Figure 3B
		TEER (Ω·cm2)
		Replicate 1		Replicate 2		Replicate 3
Strain	Condition	t0	tfinal	t0	tfinal	t0	tfinal
-	Mock	287.1	273.9	316.8	283.8	297	282.15
PAO1	7 hours post infection	337.59	297.99	330.33	297	310.2	284.46
	7 hours post infection + 12 hours with 8µg/mL Tobramycin	339.075	313.5	299.475	297	316.8	308.55
	7 hours post infection + 12 hours with 4µg/mL Ceftazidime	321.75	313.088	331.65	327.938	310.2	301.95
	7 hours post infection + 12 hours with 0.4µg/mL Ciprofloxacin	326.7	277.2	326.7	291.39	283.8	270.6
mexZ*	7 hours post infection	330.33	275.55	326.865	287.43	306.9	282.15
	7 hours post infection + 12 hours with 8µg/mL Tobramycin	314.16	114.84	285.12	113.85	297	125.4
	7 hours post infection + 12 hours with 4µg/mL Ceftazidime	272.25	143.55	322.245	150.975	298.65	164.34
	7 hours post infection + 12 hours with 0.4µg/mL Ciprofloxacin	326.7	118.8	345.84	136.62	320.1	136.95
mexZ* ΔlecA	7 hours post infection	341.55	278.52	330.66	287.1	310.2	276.54
	7 hours post infection + 12 hours with 8µg/mL Tobramycin	274.23	197.752	270.6	199.65	264	189.75
	7 hours post infection + 12 hours with 4µg/mL Ceftazidime	290.73	276.21	277.2	259.05	318.78	305.58
	7 hours post infection + 12 hours with 0.4µg/mL Ciprofloxacin	353.1	128.7	330	136.95	316.8	138.6

## Sheet: Figure 3D
		Number of colonies in 10µL of the indicated dilution
Strain	Condition	Dilution	Replicate 1	Replicate 2	Replicate 3
PAO1	24h 0.5µg/mL Tobramycin	1e-07	4	5	3
	24h 1µg/mL Ceftazidime	1e-05	33	34	27
	24h 0.1µg/mL Ciprofloxacin	1e-05	7	5	4
mexZ*	24h 0.5µg/mL Tobramycin	1e-07	9	8	10
	24h 1µg/mL Ceftazidime	1e-05	25	30	31
	24h 0.1µg/mL Ciprofloxacin	1e-05	17	28	16
mexZ* ΔlecA	24h 0.5µg/mL Tobramycin	1e-07	6	10	9
	24h 1µg/mL Ceftazidime	1e-05	29	35	34
	24h 0.1µg/mL Ciprofloxacin	1e-05	18	22	22

## Sheet: Supplementary Figure 1A
		TEER (Ω·cm2)
		Replicate 1		Replicate 2		Replicate 3
Strain	Condition	t0	tfinal	t0	tfinal	t0	tfinal
-	Mock	287.1	283.8	330	313.5	323.4	306.9
PAO1	14 hours post infection	333.3	115.5	357.39	128.04	297	145.2
mexZ*	14 hours post infection	330	107.25	287.1	112.2	316.14	111.21
mexZ* ΔlecA	14 hours post infection	360.69	118.8	323.4	125.4	313.5	140.25

## Sheet: Supplementary Figure 1B
Sample - Biological replicate	Technical Replicate	OD490nm	OD680nm
Mock - 1	1	0.082	0.041
	2	0.079	0.038
	3	0.082	0.04
Mock - 2	1	0.078	0.04
	2	0.083	0.039
	3	0.083	0.04
Mock - 3	1	0.081	0.041
	2	0.082	0.039
	3	0.081	0.041
PAO1 14 hours post infection - 1	1	0.124	0.053
	2	0.129	0.057
	3	0.121	0.053
PAO1 14 hours post infection - 2	1	0.12	0.053
	2	0.119	0.052
	3	0.13	0.05
PAO1 14 hours post infection - 3	1	0.116	0.051
	2	0.116	0.052
	3	0.116	0.054
mexZ* 14 hours post infection - 1	1	0.133	0.056
	2	0.128	0.053
	3	0.129	0.054
mexZ* 14 hours post infection - 2	1	0.145	0.056
	2	0.149	0.054
	3	0.14	0.052
mexZ* 14 hours post infection - 3	1	0.136	0.06
	2	0.135	0.059
	3	0.132	0.056
mexZ* ΔlecA 14 hours post infection - 1	1	0.128	0.052
	2	0.128	0.054
	3	0.125	0.051
mexZ* ΔlecA 14 hours post infection - 2	1	0.115	0.05
	2	0.116	0.051
	3	0.116	0.051
mexZ* ΔlecA 14 hours post infection - 3	1	0.131	0.055
	2	0.132	0.053
	3	0.125	0.051

## Sheet: Supplementary Figure 1C
Sample - Biological replicate	Technical Replicate	OD450nm	OD630nm
Standard 2000 pg/mL IL-8	1	1.889	0.045
	2	1.502	0.046
	3	1.67	0.045
Standard 1000 pg/mL IL-8	1	1.246	0.043
	2	1.263	0.043
	3	1.309	0.044
Standard 500 pg/mL IL-8	1	0.802	0.044
	2	0.721	0.044
	3	0.761	0.041
Standard 250 pg/mL IL-8	1	0.556	0.041
	2	0.522	0.043
	3	0.484	0.043
Standard 125 pg/mL IL-8	1	0.283	0.042
	2	0.226	0.041
	3	0.231	0.042
Standard 62.5 pg/mL IL-8	1	0.126	0.041
	2	0.134	0.041
	3	0.126	0.041
Standard 31.25 pg/mL IL-8	1	0.094	0.041
	2	0.1	0.041
	3	0.103	0.044
Standard 0 pg/mL IL-8	1	0.048	0.041
	2	0.048	0.041
	3	0.047	0.04
Mock - 1	1	0.289	0.042
	2	0.272	0.042
	3	0.299	0.042
Mock - 2	1	0.545	0.042
	2	0.513	0.042
	3	0.482	0.042
Mock - 3	1	0.392	0.042
	2	0.402	0.042
	3	0.375	0.042
PAO1 14 hours post infection - 1	1	1.329	0.044
	2	1.471	0.042
	3	1.411	0.043
PAO1 14 hours post infection - 2	1	1.302	0.042
	2	1.317	0.044
	3	1.434	0.042
PAO1 14 hours post infection - 3	1	1.54	0.042
	2	1.546	0.043
	3	1.619	0.043
mexZ* 14 hours post infection - 1	1	1.202	0.046
	2	1.302	0.046
	3	1.485	0.042
mexZ* 14 hours post infection - 2	1	1.558	0.042
	2	1.454	0.044
	3	1.557	0.042
mexZ* 14 hours post infection - 3	1	1.524	0.042
	2	1.745	0.043
	3	1.575	0.043
mexZ* ΔlecA 14 hours post infection - 1	1	1.339	0.042
	2	1.267	0.043
	3	1.322	0.043
mexZ* ΔlecA 14 hours post infection - 2	1	1.547	0.043
	2	1.688	0.043
	3	1.651	0.043
mexZ* ΔlecA 14 hours post infection - 3	1	1.45	0.042
	2	1.458	0.042
	3	1.545	0.043

## Sheet: Supplementary Figure 2A
				Number of colonies in 10µL of the indicated dilution
Strain	Condition	Biological replicate	Compartment	Dilution	Technical replicate 1	Technical replicate 2	Technical replicate 3
PAO1	14 hours post infection	1	Apical	1e-06	6	12	11
			Basolateral	1e-05	25	25	19
			Attached to human cell layer	1e-06	7	6	5
		2	Apical	1e-06	7	7	6
			Basolateral	1e-05	33	32	32
			Attached to human cell layer	1e-06	7	9	8
		3	Apical	1e-06	12	11	12
			Basolateral	1e-05	18	19	19
			Attached to human cell layer	1e-06	6	7	6
ΔmexB	14 hours post infection	1	Apical	1e-06	3	5	4
			Basolateral	1e-05	6	8	8
			Attached to human cell layer	1e-06	16	21	18
		2	Apical	1e-06	5	6	6
			Basolateral	1e-05	3	2	2
			Attached to human cell layer	1e-06	24	24	20
		3	Apical	1e-06	7	4	4
			Basolateral	1e-05	5	6	4
			Attached to human cell layer	1e-06	20	22	18
